# Supplementary material for: Intra-specific comparison of mitochondrial genomes reveals host gene fragment exchange via intron mobility in Tremella fuciformis
Source: BMC Genomics. 2020 Jun 24;21:426. doi: 10.1186/s12864-020-06846-x (PMC7315562; doi:10.1186/s12864-020-06846-x)
Supplement: Supplementary file 1 — Additional file 1: Supplementary Table 1. Sequencing and assembly statistics of 16 isolates. [file 12864_2020_6846_MOESM1_ESM.xlsx]

## Sheet: Sheet1
Supplementary Table 1 Sequencing and assembly statistics of 16 isolates
Sequencing type	Isolates	Read length	Read number	Coverage	Aseembly size	mtDNA size
PacBio	TF13	9.1 kb	1.23 X 105	39.4	28.4	40579
	TF15	8.1 kb	2.04 X 105	52.5	31.5	40103
Illumina	TF01	125 bp X 2	1.86 X 107	172.9	26.9	35104
	TF02	125 bp X 2	1.53 X 107	98.3	38.9	40586
	TF03	125 bp X 2	1.57 X 107	107.8	36.4	40586
	TF04	125 bp X 2	1.57 X 107	100.9	38.9	40586
	TF05	125 bp X 2	1.69 X 107	153.6	27.5	49044
	TF06	125 bp X 2	1.65 X 107	118.5	34.8	36670
	TF07	125 bp X 2	1.59 X 107	101.7	39.1	38983
	TF08	125 bp X 2	1.94 X 107	165	29.4	38529
	TF09	250 bp X 2	9.10 X 106	146.3	31.1	36682
	TF10	250 bp X 2	7.28 X 106	117.8	30.9	40586
	TF11	250 bp X 2	1.04 X 107	135.1	38.5	40338
	TF12	125 bp X 2	2.50 X 107	98.7	63.3	40590
	TF13	100 bp X 2	1.48 X 107	119.4	24.8	40586
	TF14	250 bp X 2	1.34 X 107	101.8	65.8	40338
	TF15	250 bp X 2	7.13 X 106	135.6	26.3	40105
	TF16	125 bp X 2	1.07 X 107	63.1	42.4	40586
