# Supplementary material for: Intra-specific comparison of mitochondrial genomes reveals host gene fragment exchange via intron mobility in Tremella fuciformis
Source: BMC Genomics. 2020 Jun 24;21:426. doi: 10.1186/s12864-020-06846-x (PMC7315562; doi:10.1186/s12864-020-06846-x)
Supplement: Supplementary file 2 — Additional file 2: Supplementary Table 2. Length and GC content of different areas in 16 isoaltes of T. fuciformis as well as T. mesenterica ATCC28783. [file 12864_2020_6846_MOESM2_ESM.xlsx]

## Sheet: Sheet2
Strain	Genome size (bp)	Total GC%	protein coding genes		rRNA		tRNA		Introns			gain/loss in intergenetic region		Intergenetic region		rnpB
			GC%	length(bp)	GC%	length(bp)	GC%	length(bp)	GC%	length(bp)	Number	GC%	length(bp)	GC%	length(bp)	GC%	length(bp)
T0033	40586	37.92	39	13419	40.2	4102	44.57	1721	39.29	13525	11	34.6	1864	29.67	5766	37.7	191
T0026	40586	37.92	39	13419	40.2	4102	44.57	1721	39.29	13525	11	34.6	1864	29.67	5766	37.7	191
Tr26	40586	37.92	39	13419	40.2	4102	44.57	1721	39.29	13525	11	34.6	1864	29.67	5766	37.7	191
Tr26	40586	37.92	39	13419	40.2	4102	44.57	1721	39.29	13525	11	34.6	1864	29.67	5766	37.7	191
Tr16	40586	37.92	39	13419	40.2	4102	44.57	1721	39.29	13525	11	34.6	1864	29.67	5766	37.7	191
Tr10	40586	37.92	39	13419	40.2	4102	44.57	1721	39.29	13525	11	34.6	1864	29.67	5766	37.7	191
T0081	40590	37.92	38.99	13422	40.2	4102	44.57	1721	39.29	13527	11	34.6	1864	29.66	5765	37.7	191
T0042	49044	38.1	39.03	13419	40.22	4105	44.63	1721	39.24	21613	15	34.6	1864	30.08	6269	37.7	191
T0051	36670	38.17	38.93	13422	40.47	4102	44.86	1721	40	10877	10	-		30.14	6373	37.7	191
T0053	38983	37.85	39.06	13419	40.43	4098	44.8	1721	38.36	13734	11	-		29.97	5822	37.7	191
T0065	38528	37.67	39.03	13419	40.2	4102	44.76	1720	38.19	10525	8	38.11	2684	29.61	5889	37.17	191
NL	35104	37.55	39.08	13419	40.25	4102	44.74	1719	38.02	9730	7	-		29.61	5903	36.98	192
Tr09	36682	37.9	38.99	13422	40.43	4103	44.72	1722	38.75	11392	10	-		29.96	5854	37.7	191
Tr11	40338	37.82	39.19	13425	40.2	4102	44.97	1719	38.49	14796	10	-		29.56	6106	37.19	191
wuyi2014	40105	37.89	39.06	13425	40.22	4102	44.97	1719	38.57	13403	10			29.79	6093	36.65	191
Average	39970.7	37.8927	39.024	13420.4	40.2547	4102	44.696	1720.6	38.9767	13383.1	10.5333	34.99	1955.11	29.76	5911.33	37.5127	191.067
STDEVP	2984.23	0.141255	0.056545	2.15407	0.0956289	1.31656	0.14375	0.879394	0.527367	2604.5		1.10309	257.701	0.178026	195.267	0.330201	0.249444
T. foliacea	45258	34.48	36.99	14312	39.54	4183	46.93	1645	34.23	10539		34.81	3933	27.22	10411	31.12	241
T. mesenterica	40465	28.63	33.36	13320	34.4	4079	41.39	1725	28.17	6371		27.69	780	21.22	14202
Fu/Fo		3.41267	2.034	891.6	0.714667	81	2.234	75.6	4.74667	2844.13		0.18	1977.89	2.54	4499.67	6.39267	49.9333
Fu/Me		9.26267	5.664	100.4	5.85467	23	3.306	4.4	10.8067	7012.13		7.3	1175.11	8.54	8290.67

## Sheet: Sheet3
Strain	Isolates	Length (bp)								GC content(%)
		Genome	protein-coding genes	rRNA	tRNA	intron	Intergenetic region1	Intergenetic region2	rnpB	Genome	protein-coding genes	rRNA	tRNA	intron	Intergenetic region1	Intergenetic region2	rnpB
T0033	TF04	40586	13419	4102	1721	13525	1864	5766	191	37.92	39	40.2	44.57	39.29	34.6	29.67	37.7
T0026	TF03	40586	13419	4102	1721	13525	1864	5766	191	37.92	39	40.2	44.57	39.29	34.6	29.67	37.7
Tr26	TF13	40586	13419	4102	1721	13525	1864	5766	191	37.92	39	40.2	44.57	39.29	34.6	29.67	37.7
Tr19	TF02	40586	13419	4102	1721	13525	1864	5766	191	37.92	39	40.2	44.57	39.29	34.6	29.67	37.7
Tr16	TF16	40586	13419	4102	1721	13525	1864	5766	191	37.92	39	40.2	44.57	39.29	34.6	29.67	37.7
Tr10	TF10	40586	13419	4102	1721	13525	1864	5766	191	37.92	39	40.2	44.57	39.29	34.6	29.67	37.7
T0081	TF12	40590	13422	4102	1721	13527	1864	5765	191	37.92	38.99	40.2	44.57	39.29	34.6	29.66	37.7
T0042	TF05	49044	13419	4105	1721	21613	1864	6269	191	38.1	39.03	40.22	44.63	39.24	34.6	30.08	37.7
T0051	TF06	36670	13422	4102	1721	10877	-	6373	191	38.17	38.93	40.47	44.86	40	-	30.14	37.7
T0053	TF07	38983	13419	4098	1721	13734	-	5822	191	37.85	39.06	40.43	44.8	38.36	-	29.97	37.7
T0065	TF08	38528	13419	4102	1720	10525	2684	5889	191	37.67	39.03	40.2	44.76	38.19	38.11	29.61	37.17
NL	TF01	35104	13419	4102	1719	9730	-	5903	192	37.55	39.08	40.25	44.74	38.02	-	29.61	36.98
Tr09	TF09	36682	13422	4103	1722	11392	-	5854	191	37.9	38.99	40.43	44.72	38.75	-	29.96	37.7
Tr11	TF11	40338	13425	4102	1719	14796	-	6106	191	37.82	39.19	40.2	44.97	38.49	-	29.56	37.19
wuyi2014	TF15	40105	13425	4102	1719	13403	-	6093	191	37.89	39.06	40.22	44.97	38.57		29.79	36.65
	Average	39970.7	13420.4	4102	1720.6	13383.1	1955.11	5911.33	191.067	37.8927	39.024	40.2547	44.696	38.9767	34.99	29.76	37.5127
	Stdevp	2984.23	2.15407	1.31656	0.879394	2604.5	257.701	195.267	0.249444	0.141255	0.056545	0.0956289	0.14375	0.527367	1.10309	0.178026	0.330201
T. foliacea	T. foliacea	45258	14312	4183	1645	10539	3933	10411	241	34.48	36.99	39.54	46.93	34.23	34.81	27.22	31.12
T. mesenterica	T. mesenterica	40465	13320	4079	1725	6371	780	14202		28.63	33.36	34.4	41.39	28.17	27.69	21.22
Fu/Fo			891.6	81	75.6	2844.13	1977.89	4499.67	49.9333	3.41267	2.034	0.714667	2.234	4.74667	0.18	2.54	6.39267
Fu/Me			100.4	23	4.4	7012.13	1175.11	8290.67		9.26267	5.664	5.85467	3.306	10.8067	7.3	8.54
Note: superscript 1 represents big fragment gain/loss in intergenetic region; superscript 2 represents intergenetic region except for big fragment gain/loss;

## Sheet: Table 1
Supplementary Table 2 Length and GC content of different areas in 16 isoaltes of T. fuciformis as well as T. mesenterica ATCC28783
Isolates	Length (bp)								GC content(%)
	Genome	protein-coding genes	rRNA	tRNA	intron	Intergenetic region1	Intergenetic region2	rnpB	Genome	protein-coding genes	rRNA	tRNA	intron	Intergenetic region1	Intergenetic region2	rnpB
TF04	40586	13419	4102	1721	13525	1864	5766	191	37.92	39	40.2	44.57	39.29	34.6	29.67	37.7
TF03	40586	13419	4102	1721	13525	1864	5766	191	37.92	39	40.2	44.57	39.29	34.6	29.67	37.7
TF13	40586	13419	4102	1721	13525	1864	5766	191	37.92	39	40.2	44.57	39.29	34.6	29.67	37.7
TF02	40586	13419	4102	1721	13525	1864	5766	191	37.92	39	40.2	44.57	39.29	34.6	29.67	37.7
TF16	40586	13419	4102	1721	13525	1864	5766	191	37.92	39	40.2	44.57	39.29	34.6	29.67	37.7
TF10	40586	13419	4102	1721	13525	1864	5766	191	37.92	39	40.2	44.57	39.29	34.6	29.67	37.7
TF12	40590	13422	4102	1721	13527	1864	5765	191	37.92	38.99	40.2	44.57	39.29	34.6	29.66	37.7
TF05	49044	13419	4105	1721	21613	1864	6269	191	38.1	39.03	40.22	44.63	39.24	34.6	30.08	37.7
TF06	36670	13422	4102	1721	10877	-	6373	191	38.17	38.93	40.47	44.86	40	-	30.14	37.7
TF07	38983	13419	4098	1721	13734	-	5822	191	37.85	39.06	40.43	44.8	38.36	-	29.97	37.7
TF08	38528	13419	4102	1720	10525	2684	5889	191	37.67	39.03	40.2	44.76	38.19	38.11	29.61	37.17
TF01	35104	13419	4102	1719	9730	-	5903	192	37.55	39.08	40.25	44.74	38.02	-	29.61	36.98
TF09	36682	13422	4103	1722	11392	-	5854	191	37.9	38.99	40.43	44.72	38.75	-	29.96	37.7
TF11	40338	13425	4102	1719	14796	-	6106	191	37.82	39.19	40.2	44.97	38.49	-	29.56	37.19
TF15	40105	13425	4102	1719	13403	-	6093	191	37.89	39.06	40.22	44.97	38.57		29.79	36.65
Average3	39970.7	13420.4	4102	1720.6	13383.1	1955.11	5911.33	191.067	37.8927	39.024	40.2547	44.696	38.9767	34.99	29.76	37.5127
Variance4	8.91*10^6	4.64	1.73	0.77	6.78*10^6	8.23*10^5		0.06	less than 0.02
T. mesenterica	40465	13320	4079	1725	6371	780	14202		28.63	33.36	34.4	41.39	28.17	27.69	21.22
TF/TM		100.4	23	4.4	7012.13	1175.11	8290.67		9.26267	5.664	5.85467	3.306	10.8067	7.3	8.54
Note: superscript 1 represents insertion fragment gain/loss in intergenetic region; superscript 2 represents intergenetic region except for insertion fragment gain/loss; superscript 3 represents average value of 16 isolates in T. fuciformis;superscript.
